# Supplementary material for: Pine pollen reverses the function of hepatocellular carcinoma by inhibiting α-Enolase mediated PI3K/AKT signaling pathway
Source: PLoS One. 2024 Nov 22;19(11):e0312434. doi: 10.1371/journal.pone.0312434 (PMC11584142; doi:10.1371/journal.pone.0312434)
Supplement: S3 File — The software of test data. (ZIP) [file pone.0312434.s003.zip]

Archive with 9 entries (9 files):
- Figure 4 (E)'.tif
- Figure 5 (C)'.tif
- Figure 7(F)-1'.tif
- Figure 7(F)-2'.tif
- Figure 8 (A)'.tif
- Figure 8(B)'.tif
- Figure 9 (B)'.tif
- Figure 9 (D)'.tif
- Table 1'.tif
